# Supplementary material for: 14-3-3 Proteins Are Involved in BR-Induced Ray Petal Elongation in Gerbera hybrida
Source: Front Plant Sci. 2021 Aug 4;12:718091. doi: 10.3389/fpls.2021.718091 (PMC8371339; doi:10.3389/fpls.2021.718091)
Supplement: Supplementary Table 1 — Primers used in this study and amino acid sequences of 14-3-3s in different species. [file Table_1.xlsx]

## Sheet: Primers used in this study
Cloning
Primer name	Sequence (5’to 3’)
Gh14-3-3a-F	TTGCATATGATGGCCGCCGCATCGTCTC
Gh14-3-3a-R	TATGGATCCCTACTCATCAGCCTTTGGTG
Gh14-3-3b-F	CCGGAATTCATGGCATCAACTGAAGCTTC
Gh14-3-3b-R	CGCGGATCCTCAATGTGTTTCCTCCGCCT
Gh14-3-3c-F	CCGGAATTCATGGCGGCTTCTGCTGAACG
Gh14-3-3c-R	CGCGGATCCTTACTCTGCATCTTCTGC
Gh14-3-3d-F	TTGCATATGATGTCATTGTCGGCGCGTG
Gh14-3-3d-R	TATGGATCCTCACTGCGCCGGTTGTT
Gh14-3-3e-F	CCGGAATTCATGCTCGTGTGTATCGCCCG
Gh14-3-3e-R	CGCGGATCCTCAATGTGTTTCCTCCGCCT
Gh14-3-3f-F	TTGGAATTCATGGCGGCGATAACC
Gh14-3-3f-R	CGCGGATCCCTATGGCTCCTCCAACTGA
Gh14-3-3g-F	TTGCATATGATGGCGGCCGCA
Gh14-3-3g-R	TTGGGATCCTTACTCATCGGCCTTGGGTG
qRT-PCR
Primer name	Sequence (5’to 3’)
GhACTIN-qRT-F	ACGGGAAATCGTTCGTGACA
GhACTIN-qRT-R	GACCCACCACTCAGCACAATG
Gh14-3-3a-qRT-F	TCGGATCTGCATCTAGCGGTGA
Gh14-3-3a-qRT-R	TGCCAGTCCTAGTCGGATTGGA
Gh14-3-3b-qRT-F	GAAGGAGGAGAGCCGTGGGAAT
Gh14-3-3b-qRT-R	CCGCAGATGAGGCAGAAGGAAC
Gh14-3-3c-qRT-F	GCCGAACGCTATGACGAGATGG
Gh14-3-3c-qRT-R	CCATGATGCCCTACGTGAACCC
Gh14-3-3d-qRT-F	TCCTTCGGCGTCTACTGGTGAT
Gh14-3-3d-qRT-R	GCGGCTTTATAGGCGGTGAGAG
Gh14-3-3e-qRT-F	CCTCCGTGTAGCAAACTCCG
Gh14-3-3e-qRT-R	AGAGGAAGGGATTCGAGGGT
Gh14-3-3f-qRT-F	GCAAGCCGAACGGTACGAAGAG
Gh14-3-3f-qRT-R	CGATGAGACGATACGCCAAGCA
Gh14-3-3g-qRT-F	GGCTTCGTGGCGTATCATCT
Gh14-3-3g-qRT-R	TCGACGATAGCTCGGACTCA
GhBEH1-qRT-F	CTCCCTTACCTCTGCAACTTACCA
GhBEH1-qRT-R	GCGGATAGCATTTCCCAGTCA
GhBEH2-qPCR-F	CACAAGGGTGTTCACGAAATGG
GhBEH2-qPCR -R	TTTCCACGCCTTCAATCCAC
GhBIN2-qRT-F	CCTGGAGAAAATGCGGTGGA
GhBIN2-qRT-R	GAGGAGCCGTGAAGCAAGAT
GhEXP1-qRT-F	GGGTTACGGTACAAACACTGCG
GhEXP1-qRT-R	TGGGGTCGTCATTGCATCTCAT
GhEXP2-qRT-F	CCTTGTTGACTGTTGCTGTTGTTG
GhEXP2-qRT-R	TTCTACGGATTAACTTTCACCACCC
GhEXP10-qRT-F	TGGCAAAGCAACTCTTACCTCAAC
GhEXP10-qRT-R	CCCTTGGAATGTCTGACCAAACTG
GhXTH1-qRT-F	ACTCTGCTGGCACTGTCACTG
GhXTH1-qRT-R	CCTTTGTTCTCTGTCACCCTTTCC
GhXET-qRT-F	GTGTACGCACATGGAAAGGGTG
GhXET-qRT-R	ATGGTGGTTCCAGAGGATGGTG
Transient Transformation
Primer name	Sequence (5’to 3’)
C17-Gh14-3-3b-F	CCGGAATTCATGGCATCAACTGAAGCTTC
C17-Gh14-3-3b-R	ACAACTAGTTCAATGTGTTTCCTCCGCCT
C17-Gh14-3-3f-F	ATAGAATTCATGGCGGCGATAACC
C17-Gh14-3-3f-R	ATAACTAGTCTATGGCTCCTCCAACTGA
TRV2-Gh14-3-3b-F	GCGGAATTCTGCACAGGATATCGCTT
TRV2-Gh14-3-3b-R	CGCGGATCCTCAATGTGTTTCCTCCG
TRV2-Gh14-3-3f-F	CGCGAATTCAGCAGCAGAGGATACTA
TRV2-Gh14-3-3f-R	TATGGATCCCTATGGCTCCTCCAACT
Yeast Two-Hybrid Assays
Primer name	Sequence (5’to 3’)
BD-Gh14-3-3a-F	TTGCATATGATGGCCGCCGCATCGTCTC
BD-Gh14-3-3a-R	TATGGATCCCTACTCATCAGCCTTTGGTG
BD-Gh14-3-3b-F	CCGGAATTCATGGCATCAACTGAAGCTTC
BD-Gh14-3-3b-R	CGCGGATCCTCAATGTGTTTCCTCCGCCT
BD-Gh14-3-3c-F	CCGGAATTCATGGCGGCTTCTGCTGAACG
BD-Gh14-3-3c-R	CGCGGATCCTTACTCTGCATCTTCTGC
BD-Gh14-3-3d-F	TTGCATATGATGTCATTGTCGGCGCGTG
BD-Gh14-3-3d-R	TATGGATCCTCACTGCGCCGGTTGTT
BD-Gh14-3-3e-F	CCGGAATTCATGCTCGTGTGTATCGCCCG
BD-Gh14-3-3e-R	CGCGGATCCTCAATGTGTTTCCTCCGCCT
BD-Gh14-3-3f-F	TTGGAATTCATGGCGGCGATAACC
BD-Gh14-3-3f-R	CGCGGATCCCTATGGCTCCTCCAACTGA
BD-Gh14-3-3g-F	TTGCATATGATGGCGGCCGCA
BD-Gh14-3-3g-R	TTGGGATCCTTACTCATCGGCCTTGGGTG
AD-Gh14-3-3a-F	TTGCATATGATGGCCGCCGCATCGTCTC
AD-Gh14-3-3a-R	TATGGATCCCTACTCATCAGCCTTTGGTG
AD-Gh14-3-3b-F	CCGGAATTCATGGCATCAACTGAAGCTTC
AD-Gh14-3-3b-R	CGCGGATCCTCAATGTGTTTCCTCCGCCT
AD-Gh14-3-3c-F	CCGGAATTCATGGCGGCTTCTGCTGAACG
AD-Gh14-3-3c-R	CGCGGATCCTTACTCTGCATCTTCTGC
AD-Gh14-3-3d-F	TTGCATATGATGTCATTGTCGGCGCGTG
AD-Gh14-3-3d-R	TATGGATCCTCACTGCGCCGGTTGTT
AD-Gh14-3-3e-F	CCGGAATTCATGCTCGTGTGTATCGCCCG
AD-Gh14-3-3e-R	CGCGGATCCTCAATGTGTTTCCTCCGCCT
AD-Gh14-3-3f-F	TTGGAATTCATGGCGGCGATAACC
AD-Gh14-3-3f-R	CGCGGATCCCTATGGCTCCTCCAACTGA
AD-Gh14-3-3g-F	TTGCATATGATGGCGGCCGCA
AD-Gh14-3-3g-R	TTGGGATCCTTACTCATCGGCCTTGGGTG

## Sheet: Amino acid sequence of 14-3-3
Species	Gene name	Gene ID	AA Seq
A. thaliana	AtGRF1	At4g09000	MATPGASSARDEFVYMAKLAEQAERYEEMVEFMEKVAKAVDKDELTVEERNLLSVAYKNVIGARRASWRIISSIEQKEESRGNDDHVSLIRDYRSKIETELSDICDGILKLLDTILVPAAASGDSKVFYLKMKGDYHRYLAEFKSGQERKDAAEHTLTAYKAAQDIANSELAPTHPIRLGLALNFSVFYYEILNSPDRACNLAKQAFDEAIAELDTLGEESYKDSTLIMQLLRDNLTLWTSDMQIWISSLFDAFFWSNSDFGDCQLFYILIHSSILLSCGLILIMMILSNVFFNQDDVADDIKEAAPAAAKPADEQQS*
	AtGRF2	At1g78300	MASGREEFVYMAKLAEQAERYEEMVEFMEKVSAAVDGDELTVEERNLLSVAYKNVIGARRASWRIISSIEQKEESRGNDDHVTAIREYRSKIETELSGICDGILKLLDSRLIPAAASGDSKVFYLKMKGDYHRYLAEFKTGQERKDAAEHTLAAYKSAQDIANAELAPTHPIRLGLALNFSVFYYEILNSPDRACNLAKQAFDEAIAELDTLGEESYKDSTLIMQLLRDNLTLWTSDMQDDAADEIKEAAAPKPTEEQQ*
	AtGRF3	At5g38480	MSTREENVYMAKLAEQAERYEEMVEFMEKVAKTVDVEELSVEERNLLSVAYKNVIGARRASWRIISSIEQKEESKGNEDHVAIIKDYRGKIESELSKICDGILNVLEAHLIPSASPAESKVFYLKMKGDYHRYLAEFKAGAERKEAAESTLVAYKSASDIATAELAPTHPIRLGLALNFSVFYYEILNSPDRACSLAKQAFDDAIAELDTLGEESYKDSTLIMQLLRDNLTLWTSDMTDEAGDEIKEASKPDGAE*
	AtGRF4	At1g35160	MAAPPASSSAREEFVYLAKLAEQAERYEEMVEFMEKVAEAVDKDELTVEERNLLSVAYKNVIGARRASWRIISSIEQKEESRGNDDHVTTIRDYRSKIESELSKICDGILKLLDTRLVPASANGDSKVFYLKMKGDYHRYLAEFKTGQERKDAAEHTLTAYKAAQDIANAELAPTHPIRLGLALNFSVFYYEILNSPDRACNLAKQAFDEAIAELDTLGEESYKDSTLIMQLLRDNLTLWTSDMQFCIMYDNTLMSFLVLISDSVVLISTINQDESPEEIKEAAAPKPAEEQKEI*
	AtGRF5	At5g16050	MSSDSSREENVYLAKLAEQAERYEEMVEFMEKVAKTVETEELTVEERNLLSVAYKNVIGARRASWRIISSIEQKEDSRGNSDHVSIIKDYRGKIETELSKICDGILNLLEAHLIPAASLAESKVFYLKMKGDYHRYLAEFKTGAERKEAAESTLVAYKSAQDIALADLAPTHPIRLGLALNFSVFYYEILNSSDRACSLAKQAFDEAISELDTLGEESYKDSTLIMQLLRDNLTLWTSDLNDEAGDDIKEAPKEVQKVDEQAQPPPSQ*
	AtGRF6	At5g10450	MAATLGRDQYVYMAKLAEQAERYEEMVQFMEQLVTGATPAEELTVEERNLLSVAYKNVIGSLRAAWRIVSSIEQKEESRKNDEHVSLVKDYRSKVESELSSVCSGILKLLDSHLIPSAGASESKVFYLKMKGDYHRYMAEFKSGDERKTAAEDTMLAYKAAQDIAAADMAPTHPIRLGLALNFSVFYYEILNSSDKACNMAKQAFEEAIAELDTLGEESYKDSTLIMQLLRDNLTLWTSDMQTNQMHHIRDIKEHVKTEITAKPCVLSYYYSM*
	AtGRF7	At3g02520	MSSSREENVYLAKLAEQAERYEEMVEFMEKVAKTVDTDELTVEERNLLSVAYKNVIGARRASWRIISSIEQKEESRGNDDHVSIIKDYRGKIETELSKICDGILNLLDSHLVPTASLAESKVFYLKMKGDYHRYLAEFKTGAERKEAAESTLVAYKSAQDIALADLAPTHPIRLGLALNFSVFYYEILNSPDRACSLAKQAFDEAISELDTLGEESYKDSTLIMQLLRDNLTLWNSDINDEAGGDEIKEASKHEPEEGKPAETGQ*
	AtGRF8	At5g65430	MATTLSRDQYVYMAKLAEQAERYEEMVQFMEQLVSGATPAGELTVEERNLLSVAYKNVIGSLRAAWRIVSSIEQKEESRKNEEHVSLVKDYRSKVETELSSICSGILRLLDSHLIPSATASESKVFYLKMKGDYHRYLAEFKSGDERKTAAEDTMIAYKAAQDVAVADLAPTHPIRLGLALNFSVFYYEILNSSEKACSMAKQAFEEAIAELDTLGEESYKDSTLIMQLLRDNLTLWTSDMQVCPILYFHIQLHHQKLAY*
	AtGRF9	At2g42590	MGSGKERDTFVYLAKLSEQAERYEEMVESMKSVAKLNVDLTVEERNLLSVGYKNVIGSRRASWRIFSSIEQKEAVKGNDVNVKRIKEYMEKVELELSNICIDIMSVLDEHLIPSASEGESTVFFNKMKGDYYRYLAEFKSGNERKEAADQSLKAYEIATTAAEAKLPPTHPIRLGLALNFSVFYYEIMNAPERACHLAKQAFDEAISELDTLNEESYKDSTLIMQLLRDNLTLWTSDISEEGGDDAHKTNGSAKPGAGGDDAEVSIRDSFTRGKSN*
	AtGRF10	At1g22300	MENEREKQVYLAKLSEQTERYDEMVEAMKKVAQLDVELTVEERNLVSVGYKNVIGARRASWRILSSIEQKEESKGNDENVKRLKNYRKRVEDELAKVCNDILSVIDKHLIPSSNAVESTVFFYKMKGDYYRYLAEFSSGAERKEAADQSLEAYKAAVAAAENGLAPTHPVRLGLALNFSVFYYEILNSPESACQLAKQAFDDAIAELDSLNEESYKDSTLIMQLLRDNLTLWTSDLNEEGDERTKGADEPQDEN*
	AtGRF11	AT1g34760	MENERAKQVYLAKLNEQAERYDEMVEAMKKVAALDVELTIEERNLLSVGYKNVIGARRASWRILSSIEQKEESKGNEQNAKRIKDYRTKVEEELSKICYDILAVIDKHLVPFATSGESTVFYYKMKGDYFRYLAEFKSGADREEAADLSLKAYEAATSSASTELSTTHPIRLGLALNFSVFYYEILNSPERACHLAKRAFDEAIAELDSLNEDSYKDSTLIMQLLRDNLTLWTSDLEEGGEQSKGHNQQDEVNKI*
	AtGRF12	At1g26480	MSSSGSDKERETFVYMAKLSEQAERYDEMVETMKKVARVNSELTVEERNLLSVGYKNVIGARRASWRIMSSIEQKEESKGNESNVKQIKGYRQKVEDELANICQDILTIIDQHLIPHATSGEATVFYYKMKGDYYRYLAEFKTEQERKEAAEQSLKGYEAATQAASTELPSTHPIRLGLALNFSVFYYEIMNSPERACHLAKQAFDEAIAELDTLSEESYKDSTLIMQLLRDNLTLWTSDLPEDGGEDNIKTEESKQEQAKPADATEN*
	AtGRF13	At1g78220	MENEREKLIYLAKLGCQAGRYDDVMKSMRKVCELDIELSEEERDLLTTGYKNVMEAKRVSLRVISSIEKMEDSKGNDQNVKLIKGQQEMVKYEFFNVCNDILSLIDSHLIPSTTTNVESIVLFNRVKGDYFRYMAEFGSDAERKENADNSLDAYKVAMEMAENSLAPTNMVRLGLALNFSIFNYEIHKSIESACKLVKKAYDEAITELDGLDKNICEESMYIIEMLKYNLSTWTSGDGNGNKTDG*
G.hybrida	Gh14-3-3a	GDBL01072125	MAAASSPREENVYMAKLAEQAERYEEMVEFMEKVVAAADGGEELTIEERNLLSVAYKNVIGARRASWRIISSIEQKEESRGNEGHVSTIRDYRSKIETELSSICDGILKLLDSKLIGSASSGDSKVFYLKMKGDYYRYLAEFKTGSERKEAAENTLSAYKAAQDIANGELAPTHPIRLGLALNFSVFYYEILNSPDRACNLAKQAFDEAIAELDTLGEDSYKDSTLIMQLLRDNLTLWTSDMQDDTAEEIKEAPKADE*
	Gh14-3-3b	GDBL01012868	MASTEASREENVYMAKLAEQAERYEEMVEFMEKVAKTVDVEELTVEERNLLSVAYKNVIGARRASWRIISSIEQKEESRGNEDHVALIKDYRSKIETELSKICDGILGLLESHLVPSASSAESKIFYLKMKGDYYRYLAEFKTGADRKEAAENTLLTYKSAQDIALSDLAPTHPIRLGLALNFSVFYYEILNSPDRACNLAKQAFDEAIAELDTLGEDSYKDSTLIMQLLRDNLTLWTSDITDEGGDEIKETSKAEETH*
	Gh14-3-3c	GACN01004217	MAASAERENFIYVAKLAEQAERYDEMVDAMKKVAKLDIELTVEERNLLSVGYKNVVGSRRASWRILSSIEQKEESRGNEVNVKRIKEYRQKVETELSNICGDIMTVIDEHLIPSSSAGESTVFYYKMKGDYFRYLAEFKSGNDRKEAADQSLKAYQLASTAAEDLSPTHPIRLGLALNFSVFYYEIMNSPERACHLAKQAFDEAISELDSLSEESYKDSTLIMQLLRDNLTLWTSDIPEDGEDQKMEITKSGAEDAE*
	Gh14-3-3d	GDBL01071451	MSLSAREENVYMAKLAEQAERYDEMVEFMEKVSETDELTVEERNLLSVAYKNVIGARRASWRIISSIEQKEESRGNEDHVTVIKDYRSKIEAELSKICDGILKLLDSRLIPSASTGDSKVFYLKMKGDYHRYLAEFKTGGERKEAAESTLTAYKAAQDIANTELAPTHPIRLGLALNFSVFYYEILNSPDRACNLAKQAFDEAIAELDTLGEESYKDSTLIMQLLRDNLTLWTSDMQEDGVDEIKEASGSAPKQSEEQPAQ*
	Gh14-3-3e	GACN01028992	MLVCIARPPCSKLRPPKRTRVAFSLVYSSSSSRVPHLYKPSNPFLSVSSDQSITHKHLHTHTRCPSLYQSRHILIDKMASTEASREENVYMAKLAEQAERYEEMVEFMEKVAKTVDVEELTVEERNLLSVAYKNVIGARRASWRIISSIEQKEESRGNEDHVALIKDYRSKIETELSKICDGILGLLESHLVPSASSAESKIFYLKMKGDYYRYLAEFKTGADRKEAAENTLLTYKSAQDIALSDLAPTHPIRLGLALNFSVFYYEILNSPDRACNLAKQAFDEAIAELDTLGEDSYKDSTLIMQLLRDNLTLWTSDITDEGGDEIKETSKAEETH*
	Gh14-3-3f	GDBL01042603	MAAITTLSDSLTREQYVYMVKLAEQAERYEEMVKFMEKLVVGLTPAEELTVEERNLLSVAYKNVIGSLRAAWRIVSSIEQKEESRKNDDHVVLVKDYRSKVENELSDICAGILKLLDSNLVPSASTGESKVFYLKMKGDYHRYLAEFKAGDERKEAAEDTMNSYKAAQDIALADLAPTHPIRLGLALNFSVFYYEILNSSDKACSMAKQAFEEAIAELDTLGEDSYKDSTLIMQLLRDNLTLWTADAQDQLEEP*
	Gh14-3-3g	GDBL01072126	MAAASSPREDNVYMAKLAEQAERYEEMVEFMEKVVAAADGGEELTIEERNLLSVAYKNVIGARRASWRIISSIEQKEESRGNEGHVSTIRDYRSKIESELSSICDGILKLLDSKLIGSASSGDSKVFYLKMKGDYYRYLAEFKTGSERKEAAENTLSAYKAAQDIANGELAPTHPIRLGLALNFSVFYYEILNSPDRACNLAKQAFDEAIAELDTLGEDSYKDSTLIMQLLRDNLTLWTSDMQDDSAEEIKEAPKADE*
G. max	SGF14a	Glyma18g53610	MSDSSREENVYMAKLAEQAERYEEMVEFMEKVAKTVEVEELTVEERNLLSVAYKNVIGARRASWRIISSIEQKEESRGNEDHVAIIKEYRGKIEAELSKICDGILNLLESNLIPSAASPESKVFYLKMKGDYHRYLAEFKTGAERKEAAESTLLAYKSAQDIALADLAPTHPIRLGLALNFSVFYYEILNSPDRACNLAKQAFDEAISELDTLGEESYKDSTLIMQLLRDNLTLWTSDITDDAGDEIKETSKQQPGE*
	SGF14b	Glyma04g09820	MAAAEGLNREQYVYLAKLSEQAERYEEMVEFMQKVVVGSTPASELTVEERNLLSVAYKNVIGSLRAAWRIVSSIEQKEEGRKNDDHVSLVKHYRSKVENELTQVCASILSLLDSNLVPSASASESKVFYLKMKGDYHRYLAEFKVGDERKTATEDTMLSYKAAQDIASADLPPTHPIRLGLALNFSVFYYEILNQSDKACAMAKQAFEEAIAELDTLGEESYKDSTLIMQLLRDNLTLWTSDVQDQLDEP*
	SGF14c	Glyma05g29080	MASTKERENFVYVAKLAEQAERYEEMVEAMKNVAKLNVELTVEERNLLSVGYKNVVGARRASWRILSSIEQKEEAKGNDVSVKRIKEYRLKVESELSNICSDIMTVIDEYLIPSSSSGEPSVFFYKMKGDYYRYLAEFKSGDERKEAADHSMKAYQLASTTAEAELASTHPIRLGLALNFSVFYYEILNSPERACHLAKQAFDEAISELDTLSEESYKDSTLIMQLLRDNLTLWTSDIPEDGEEQKVDSARAAGGDDA*
	SGF14d	Glyma13g36690	MTASKDRENFVYIAKLAEQAERYEEMVESMKNVANLDVELTVEERNLLSVGYKNVIGARRASWRILSSIEQKEETKGNELNAKRIKEYRQKVELELSNICNDVMRVIDEHLIPSAAAGESTVFYYKMKGDYYRYLAEFKSGNEKKEAADQSMKAYESATAAAEADLPPTHPIRLGLALNFSVFYYEILNSPERACHLAKQAFDEAISELDTLNEESYKDSTLIMQLLRDNLTLWTSDIPEDGEDAQKVNGTAKLGGGEDAE*
	SGF14e	Glyma01g07070	MSAEKERETQVYLAKLAEQAERYEEMVECMKKVAKLDLDLTVEERNLLSVGYKNVIGARRASWRIMSSIEQKEESKGNEHNVKLIKSYCQKVEEELSKICGDILTIIDQHLIPSSASAEASVFYYKMKGDYFRYLAEFKTDQERKEAAEQSLKGYEAASATANTDLPSTHPIRLGLALNFSVFYYEIMNSPERACHLAKQAFDEAIAELDTLSEESYKDSTLIMQLLRDNLTLWTSDLPEDGGEDSIKAEETKPSEPEH*
	SGF14f	Glyma02g12930	MSVEKERETQVYLAKLAEQAERYEEMVECMKKVAKLDLDLTVEERNLLSVGYKNVIGARRASWRIMSSIEQKEESKGNEHNVKLIKSYCQKVEEELSKICGDILTIIDQHLIPSSGSAEASVFYYKMKGDYFRYLAEFKTDQERKEAAEQSLKGYEAASATANTDLPSTHPIRLGLALNFSVFYYEIMNSPERACHLAKQAFDEAIAELDTLSEESYKDSTLIMQLLRDNLTLWTSDLPEDGGEDNIKAEEAKPSEPEH*
	SGF14g	Glyma02g37120	MAASAPTPREEFVYMAKLAEQAERYEEMVEFMEKVSASAESEELTVEERNLLSVAYKNVIGARRASWRIISSIEQKEESRGNEDHVAVIRDYRSKIEAELSNICDGILKLLDTRLVPSAASGDSKVFYLKMKGDYHRYLAEFKTGADRKEAAESTLSAYKAAQDIANTELPPTHPIRLGLALNFSVFYYEILNSPDRACSLAKQAFDEAIAELDTLGEESYKDSTLIMQLLRDNLTLWTSDMQDDGADEIKEAAPKGDGEQN*
	SGF14h	Glyma04g10820	MAAAPSPREENVYMAKLAEQAERYEEMVEFMEKVSAAADNEELTVEERNLLSVAYKNVIGARRASWRIISSIEQKEESRGNEDHVSVIRDYRSKIESELSNICDGILKLLDSRLIPSASSGDSKVFYLKMKGDYHRYLAEFKTGAERKEAAESTLSAYKAAQDIANAELPPTHPIRLGLALNFSVFYYEILNSPDRACNLAKQAFDEAIAELDTLGEESYKDSTLIMQLLRDNLTLWTSDMQVLILGCHSSSITSFFISLFCVVDLLLWFQDDGADEIKEAAPKQDDQ*
	SGF14i	Glyma06g10650	MAAAPSPREENVYMAKLAEQAERYEEMVEFMEKVSAAADNEELTVEERNLLSVAYKNVIGARRASWRIISSIEQKEESRGNEDHVSVIRDYRSKIESELSNICDGILKLLDSRLIPSASSGDSKVFYLKMKGDYHRYLAEFKTGAERKEAAESTLSAYKAAQDIANAELPPTHPIRLGLALNFSVFYYEILNSPDRACNLAKQAFDEAIAELDTLGEESYKDSTLIMQLLRDNLTLWTSDMQMKLKKQHRNRMTSKNILLLIRIELLLHIFLKGEGVCC*
	SGF14j	Glyma06g09890	MLSQSFSKCFFIHKIHSFGFVPLPPIAAILLASKSEQEKRMAGAEGLNREQYVYLAKLSEQAERYEEMVEFMQKVVVGWTPASELTVEERNLLSVAYKNVIGSLRAAWRIVSSIEQKEEGRKNDDHVSLVKHYRSKVENELTQVCASILNLLDSNLVPSVFASESKVFYLKMKGDYHRYLAEFKVGDERKTAAEDTMLSYKAAQDIASGDLPPTHPIRLGLALNFSVFYYEILNQSDKACAMAKQAFEEAIAELDTLGEESYKDSTLIMQLLRDNLTLWTSDVQDQLDEP*
	SGF14k	Glyma14g35410	MASAPTPREEFVYMAKLAEQAERYEEMVEFMEKVSASAESEELTVEERNLLSVAYKNVIGARRASWRIISSIEQKEESRGNEDHVAVIRDYRSKIEAELSNICDGILKLLDTRLVPSAASGDSKVFYLKMKGDYHRYLAEFKTGADRKEAAESTLSAYKAAQDIANTELPPTHPIRLGLALNFSVFYYEILNSPDRACSLAKQAFDEAIAELDTLGEESYKDSTLIMQLLRDNLTLWTSDMQDDGADEIKEAAPKGDGEQN*
	SGF14l	Glyma08g12220	MASTKERENFVYTAKLAEQAERYEEMVEAMKNVAKLNVELTVEERNLLSVGYKNVVGARRASWRILSSIEQKEEAKGNDVSVKRIKEYRQKVESELSNICSDIMTVIDEHLIPSSSAGEPSVFFYKMKGDYYRYLAEFKSGDERKEAADHSMKAYQSASTTAEAELPPTHPIRLGLALNFSVFYYEILNSPERACHLAKQAFDEAISELDTLSEESYKDSTLIMQLLRDNLTLWTSDIPEEGGIH*
	SGF14m	Glyma08g47900	MADSSREENVYMAKLAEQAERYEEMVEFMEKVAKTVEVEELTVEERNLLSVAYKNVIGARRASWRIISSIEQKEESRGNEDHVAIIKEYRGKIEAELSKICDGILNLLESNLIPSAASPESKVFYLKMKGDYHRYLAEFKTGAERKEAAESTLLAYKSAQDIALADLAPTHPIRLGLALNFSVFYYEILNSPDRACNLAKQAFDEAISELDTLGEESYKDSTLIMQLLRDNLTLWTSDITVSFSLSISLLLYIVNISLCV*
	SGF14n	Glyma12g35820	MTQPAMATFSKERENFVYVAKLAEQAERYDEMVDAMKKVAKLDVELSVEERNLFSVGYKNVVGSRRASWRILSSIEQKEESKGNELHVKRIRDYRNKVELELSNICSDIMIVLDEHLIPSTNIAESTVFYYKMKGDYYRYLAEFKAGNEKKEVADQSLKAYETASTTAESELQPTHPIRLGLALNFSVFYYEIMNSPERACHLAKQAFDDAVSDLDTLNEDSYKDSTLIMQLLRDNLTLWTSDIPEEGEDQKMESTTRGEDELGR*
	SGF14o	Glyma12g33800	MAASKDRENFVYIAKLAEQAERYEEMVESMKNVANLDVELTVEERNLLSVGYKNVIGARRASWRILSSIEQKEETKGNELNAKRIKEYRQKVELELSNICNDVMTVIDEHLIPSAAAGESTVFYYKMKGDYYRYLAEFKAGNEKKEAADQSMKAYESATTAAEADLPPTHPIRLGLALNFSVFYYEILNSPERACHLAKQAFDEAISELDTLNEESYKDSTLIMQLLRDNLTLWTSDIPEDGEDAQKVNGTAKLGGGEEAE*
	SGF14p	Glyma13g34580	MATFSKERENFVYVAKLAEQAERYDEMVDAMKKVAKLDVELSVEERNLFSVGYKNVVGSRRASWRILSSIEQKEDSKGNELHVKHIRDYRNKVELELSNICSDIMIILDEHLIPSTNIAESTVFYYKMKGDYYRYLAEFKAGNEKKEVADQSLKAYQTASTTAESELQPTHPIRLGLALNFSVFYYEILNSPERACHLAKQAFDDAVSELDTLNEDSYKDSTLIMQLLRDNLTLWTSDIPEEGEDLKMESAARVDQGEDELGR*
	SGF14q	Glyma07g35240	MSTEKERETQVYLAKLSEQAERYEEMVECMKTIAKLDLELTVEERNLLSVGYKNVIGARRASWRIMSSIEQKEESKGNESNAKLIKNYRQKVEEELSKICSDILSIIDQHLVPSSTSGEATVFYYKMKGDYYRYLAEFKTDQDRKEAAEQSLKGYEAALATASTDLPSTHPIRLGLALNFSVFYYEILNSPERACHLAKQAFDEAIAELDTLSEESYKDSTLIMQLLRDNLTLWTSDLPEDGGDEIKTEEVKPAETVEH*
	SGF14r	Glyma20g03120	MSTEKERETQVYLAKLSEQAERYEEMVECMKTIAKLDLELTVEERNLLSVGYKNVIGARRASWRIMSSIEQKEESKGNESNAKLIKNYRQKVEEELSKICSDILSIIDQHLVPSSTSGEATVFYYKMKGDYYRYLAEFKTDQDRKEAAEQSLKGYEAALATASTELPSTHPIRLGLALNFSVFYYEILNSPERACHLAKQAFDEAIAELDTLSEESYKDSTLIMQLLRDNLTLWTSDLPEDGGDEIKTEEAKPAETSEHS*
O. sativa	OsGF14a	Os08g0480800	MAAAAGGGTREEMVYMAKLAEQAERYEEMVEFMEKVVTAAAAGGGGELTVEERNLLSVAYKNVIGARRASWRIVSSIEQKEEGRGAAGHAAAARSYRARVEAELSNICAGILRLLDERLVPAAAAVDAKVFYLKMKGDYHRYLAEFKTGAERKDAADATLAAYQAAQDIAMKELSPTHPIRLGLALNFSVFYYEILNSPDRACTLAKQAFDEAISELDTLGEESYKDSTLIMQLLRDNLTLWTSDMQDDGGDEMRDATKPEDEH*
	OsGF14b	Os04g0462500	MSAQAELSREENVYMAKLAEQAERYEEMVEFMEKVAKTVDSEELTVEERNLLSVAYKNVIGARRASWRIISSIEQKEESRGNEDRVTLIKDYRGKIETELTKICDGILKLLESHLVPSSTAPESKVFYLKMKGDYYRYLAEFKTGAERKDAAENTMVAYKAAQDIALAELPPTHPIRLGLALNFSVFYYEILNSPDRACNLAKQAFDEAISELDTLSEESYKDSTLIMQLLRDNLTLWTSDISEDTAEEIREAPKRDSSEGQ*
	OsGF14c	Os08g0430500	MSREENVYMAKLAEQAERYEEMVEYMEKVAKTVDVEELTVEERNLLSVAYKNVIGARRASWRIVSSIEQKEEGRGNEEHVTLIKEYRGKIEAELSKICDGILKLLDSHLVPSSTAAESKVFYLKMKGDYHRYLAEFKTGAERKEAAESTMVAYKAAQDIALADLAPTHPIRLGLALNFSVFYYEILNSPDKACNLAKQAFDEAISELDTLGEESYKDSTLIMQLLRDNLTLWTSDLTEDGGDEVKEASKGDACEGQ*
	OsGF14d	Os11g0546900	MSPAEPTREESVYKAKLAEQAERYEEMVEYMERVARAAGGASGGEELTVEERNLLSVAYKNVIGARRASWRIISSIEQKEEGRGNDAHAATIRSYRGKIEAELARICDGILALLDSHLVPSAGAAESKVFYLKMKGDYHRYLAEFKSGDERKQAAESTMNAYKAAQDIALADLAPTHPIRLGLALNFSVFYYEILNSPDRACNLAKQAFDEAISELDSLGEESYKDSTLIMQLLRDNLTLWTSDANDDGGDEIKEAAAPKEPGDQ*
	OsGF14e	Os02g0580300	MSQPAELSREENVYMAKLAEQAERYEEMVEFMEKVAKTVDSEELTVEERNLLSVAYKNVIGARRASWRIISSIEQKEESRGNEDRCTLIKEYRGKIETELSKICDGILKLLDSHLVPSSTAPESKVFYLKMKGDYYRYLAEFKTGAERKDAAENTMVAYKAAQDIALAELPPTHPIRLGLALNFSVFYYEILNSPDRACNLAKQAFDEAISELDTLSEESYKDSTLIMQLLRDNLTLWTSDISEDAAEEIKEAPKGESGDGQ*
	OsGF14f	Os03g0710800	MSPAEASREENVYMAKLAEQAERYEEMVEFMEKVAKTTDVGELTVEERNLLSVAYKNVIGARRASWRIISSIEQKEESRGNEAYVASIKEYRSRIETELSKICDGILKLLDSHLVPSATAAESKVFYLKMKGDYHRYLAEFKSGAERKEAAENTLVAYKSAQDIALADLPTTHPIRLGLALNFSVFYYEILNSPDRACNLAKQAFDDAIAELDTLGEESYKDSTLIMQLLRDNLTLWTSDNAEDGGDEIKEAAKPEGEGH*
	OsGF14g	Os01g0209200	MAPSDDLVYMAKLAEQAERYDEMVEAMNSVAKLDEGLTKEERNLLSVGYKNLIGAKRAAMRIIGSIELKEETKGKESHVRQTAEYRRKVEAEMDKICCDVINIIDKYLIPHSSGAESSVFYYKMKGDYYRYLAEFKTGTEKIEVSELSLNAYETASKTAQTDLTPTDPIRLGLALNISVFYCEIMNSPDKACQLAKNAFDEAVAELPSLSEENYKDSTLIMQLLRDNLALWNSDMADDADDIRERTDTTGAKGDPAA*
	OsGF14h	Os11g0609600	MKEREKVVRLAKLAEQAERYDDMVEFMKTLARMDVDMSAEERLLFSVGFKKTIGARRASWRILESLEQKVTAGDQPGVTINGYKKKVEDELRAVCNEVLSIIAIHCLPLANSGENVVFFYKMKGDYYRYLAEFSTGTEKKAATDQSLMAYQAWPCAQLFSLLEIMNSPERASQVAKQALDEATAEINSAGVEGYKDSMLMMQLLKENLALWTSELTGGETSKDDDVVMEG*
M. truncatula	Mt14-3-3a	Medtr2g015980	MASPNQNFVYTAKLAEQAERYEEMVDAMKNVAKLNVELTVEERNLLSVAYKNVVGARRASWRILSSIEQREEAKGSDVNVNRIKEYRKKVESELADVCNDIMTVIDDHLIPNSSGESNVFYYKMKGDYYRYLAEFKSGDERKEAADQSLKAYQEASTAAEAELPPTHPVRLGLALNFSVFYYEILNSPERACHLAKQAFDVAIAELDSLNEESYKDSTLIMQLLRDNLTLWTSDIPEEGVEEQKSESARAPPAGDNAE*
	Mt14-3-3b	Medtr2g076960	MASSTNVRENFVYVAKLAEQAERYDEMVEAMKKLAKMDVELSVEERNLFSVGYKNVVGSRRASWRILSSIEQKEESKGNELNVKRIKEYRQKVEVELSSICNDIMIIIDEHLIPSTNIAESTVFYYKMKGDYYRYLAEFKAGDEKKEVADLSLKAYQTASATAENELQPTHPIRLGLALNFSVFYYEIMNSPERYGACHLAKQAFDDGVSELDTLNEDSYKDSTLIMQLLRDNLTLWTSDIPEDGEDQKMESATKSGQDEDELGR*
	Mt14-3-3c	Medtr2g091225	MASSKDRENFVYIAKLAEQAERYEEMVDSMKNVANLDVELTVEERNLLSVGYKNVIGARRASWRILSSIEQKEETKGNDVNAKRIKEYRNKVETELTNICNDVMRVIDEHLIPSATAGESTVFYYKMKGDYYRYLAEFKTGNEKKEAGDQSMKAYESATTAAEAELPPTHPIRLGLALNFSVFYYEILNSPERACHLAKQAFDEAISELDTLNEESYKDSTLIMQLLRDNLTLWTSDIPEDGEENQKANGTAKLGGGDDAE*
	Mt14-3-3d	Medtr3g014060	MAINFCLVSRRTTSYQKRYRDSHNHTLTLDRKTKQSNKREKRIMGFTVAERLRREEYVFHAKLAQQAERYEEMVSFMQKIVVGYTPASELSLEEMNLLSVAYKNATEPLRAALRILSKEEEGRKNEDDHFVHVKKYKSKVESELENVCGSILELLDSKLIPSASSSEIRVVYYQMKGDYQRYMAEFKIGDDKKSAVEDIILSYKAAQDIAAADLRSSHPIRLGLALNFSVFYYEILNRFDEGLDMARQALDEARNELKLGDEYYKDSTVRMQLLRNNIILWTFDDMDQLDEH*
	Mt14-3-3e	Medtr3g099380	MAAAHSPREENVYMAKLAEQAERYEEMVEFMEKVSANADNEELTVEERNLLSVAYKNVIGARRASWRIISSIEQKEESRGNEDHVSVIRDYRSKIESELSNICDGILKLLDSRLIPSAASGDSKVFYLKMKGDYHRYLAEFKTGAERKEAAESTLAAYKSAQDIANAELPPTHPIRLGLALNFSVFYYEILNSPDRACNLAKQAFDEAIAELDTLGEESYKDSTLIMQLLRDNLTLWTSDMQDDGADEIKEAAPKPDEQRFLLLISLGAEILGIHVCYEFWMSWAVLVCPSIFKCFTNYCLFS*
	Mt14-3-3f	Medtr3g100620	MSTEKERETQVYMAKLAEQAERYEEMVECMKTIAKLDVELTVEERNLLSVGYKNVIGARRASWRIMSSIEQKEEAKGNENNVKLIKSYCQKVEEELSKICSDILEIIDKHLIPSSTTGEATVFYYKMKGDYYRYLAEFKNDQDRKEAADQSLKAYEAASATASTDLPSTHPIRLGLALNFSVFYYEIMNSPERACHLAKQAFDEAIADLDTLSEESYKDSTLIMQLLRDNLTLWTSDLPEDGGEELKSEEVKPAEPEGEPARLTRWKQLCYDDNRRKRRRSTIYS*
	Mt14-3-3g	Medtr4g083060	MSTEKERETQVYMAKLAEQAERYEEMVECMKTIAKLDVELTVEERNLLSVGYKNVIGARRASWRIMSSIEQKEEAKGNENNVKLIKSYCQKVEEELSKICSDILEIIDKHLIPSSTTGEATVFYYKMKGDYYRYLAEFKNDQDRKEAADQSLKAYEAASATASTDLPSTHPIRLGLALNFSVFYYEIMNSPERACHLAKQAFDEAIADLDTLSEESYKDSTLIMQLLRDNLTLWTSDLPEDGGEELKSEEVKPAEPEGEPARLTRWKQLCYDDNRRKRRRSTIYS*
	Mt14-3-3h	Medtr5g044160	MSAEKERETQVYLAKLSEQAERYEEMVECMKKVAKLDVELTVEERNLLSVGYKNVIGARRASWRIMSSIEQKEESKGNEHNVKMIKSYCQKVEEELSKICGDILTIIDQHLVPASTSAEANVFYHKMKGDYFRYLAEFKTDQERKEAAEQSLKGYEAASATANTDLPSTHPIRLGLALNFSVFYYEIMNSPERACHLAKQAFDEAIAELDTLSEESYKDSTLIMQLLRDNLTLWTSDLPEDGGEETIKAEEAKPAEAEH*
	Mt14-3-3i	Medtr5g064580	MATAPTPREEFVYMAKLAEQAERYEEMVDFMEKVTAAVESEELTVEERNLLSVAYKNVIGARRASWRIISSIEQKEESRGNDEHVTVIRDYRSKIEAELSNICNGILKLLDSRLIPSAASGDSKVFYLKMKGDYHRYLAEFKSGAERKDAAESTLTAYKSAQDIANSELPPTHPIRLGLALNFSVFYYEILNSPDRACGLAKQAFDEAIAELDTLGEESYKDSTLIMQLLRDNLTLWTSDMQDDGADEIKEAAPKGADEQ*
	Mt14-3-3j	Medtr8g086270	MASTKERENFVYIAKLAEQAERYEEMVEAMKNVAKLDVELTVEERNLLSVGYKNVVGAHRASWRILSSIEHKEESKGYDVNVKRIKEYRHKVESELSNICSDIMSIIDDHLIPSSSAGESSVFFYKMKGDYYRYLAEFKNGDERKEAADHSMEAYQTASTAAEGELPPTHPIRLGLALNFSVFYYEILNSPERACHLAKQAFDEAISELDTLNEESYKDSTLIMQLLRDNLTLWTSDIPEDGDEEHKVESSGAVGGENA*
